# Supplementary material for: Combining Cold Atmospheric Plasma and Environmental Nanoparticle Removal Device Reduces Neurodegenerative Markers
Source: Int J Mol Sci. 2024 Dec 3;25(23):12986. doi: 10.3390/ijms252312986 (PMC11641247; doi:10.3390/ijms252312986)
Supplement: Supplementary file 1 [file ijms-25-12986-s001.zip]

Archive with 1 entries (1 files):
- ijms-3274423-supplementary.pdf
